# Supplementary material for: Randomized Controlled Trials on Renin Angiotensin Aldosterone System Inhibitors in Chronic Kidney Disease Stages 3–5: Are They Robust? A Fragility Index Analysis
Source: J Clin Med. 2022 Oct 20;11(20):6184. doi: 10.3390/jcm11206184 (PMC9605379; doi:10.3390/jcm11206184)
Supplement: Supplementary file 1 [file jcm-11-06184-s001.zip]

Archive with 4 entries (4 files):
- Table S1.pdf
- Table S2.pdf
- Table S3.pdf
- Table S4 091022 revised.pdf
